# Supplementary material for: A novel cuproptosis-related lncRNA signature predicts the prognosis and immune landscape in bladder cancer
Source: Front Immunol. 2022 Nov 14;13:1027449. doi: 10.3389/fimmu.2022.1027449 (PMC9701814; doi:10.3389/fimmu.2022.1027449)
Supplement: Supplementary file 1 [file Table_1.xls]

## Sheet: supplement(1)
immune	cor	pvalue
B cell_TIMER	-0.234577	2.04e-06
T cell CD4+_TIMER	-0.10291	0.0394165
T cell CD8+_TIMER	0.134364	0.00705014
T cell CD8+_CIBERSORT	-0.219509	9.16e-06
T cell CD4+ memory activated_CIBERSORT	-0.114096	0.0223063
T cell follicular helper_CIBERSORT	-0.194949	8.51e-05
T cell regulatory (Tregs)_CIBERSORT	-0.185871	0.000181756
Macrophage M0_CIBERSORT	0.123865	0.0130568
Macrophage M2_CIBERSORT	0.16461	0.000937536
T cell CD8+_CIBERSORT-ABS	-0.220341	8.45e-06
T cell CD4+ memory activated_CIBERSORT-ABS	-0.125761	0.0117183
T cell follicular helper_CIBERSORT-ABS	-0.263788	8.27e-08
T cell regulatory (Tregs)_CIBERSORT-ABS	-0.211471	1.96e-05
NK cell activated_CIBERSORT-ABS	-0.122182	0.0143558
B cell_QUANTISEQ	-0.119458	0.0166999
Neutrophil_QUANTISEQ	-0.137767	0.00572096
T cell CD8+_QUANTISEQ	-0.218146	1.04e-05
Myeloid dendritic cell_QUANTISEQ	-0.118268	0.0178245
uncharacterized cell_QUANTISEQ	0.144512	0.0037593
T cell_MCPCOUNTER	-0.231419	3.01e-06
T cell CD8+_MCPCOUNTER	-0.23446	2.07e-06
cytotoxicity score_MCPCOUNTER	-0.11679	0.0193583
NK cell_MCPCOUNTER	-0.198462	6.5e-05
B cell_MCPCOUNTER	-0.116195	0.0199881
Cancer associated fibroblast_MCPCOUNTER	0.209218	2.51e-05
B cell_XCELL	-0.223447	6.25e-06
T cell CD4+ memory_XCELL	-0.138461	0.00547919
T cell CD4+ naive_XCELL	-0.208787	2.5e-05
T cell CD4+ central memory_XCELL	-0.149516	0.00268566
T cell CD8+ naive_XCELL	-0.179507	0.000302912
T cell CD8+_XCELL	-0.354754	2.46e-13
T cell CD8+ central memory_XCELL	-0.209045	2.45e-05
T cell CD8+ effector memory_XCELL	-0.108995	0.0290868
Class-switched memory B cell_XCELL	-0.243512	7.99e-07
Common myeloid progenitor_XCELL	0.131902	0.00817744
Endothelial cell_XCELL	0.131445	0.00840335
Cancer associated fibroblast_XCELL	0.201623	4.77e-05
Hematopoietic stem cell_XCELL	0.160368	0.001272
B cell memory_XCELL	-0.1529	0.00213819
Plasmacytoid dendritic cell_XCELL	-0.116998	0.0190979
B cell plasma_XCELL	-0.238106	1.42e-06
T cell regulatory (Tregs)_XCELL	-0.173054	0.000499765
immune score_XCELL	-0.11359	0.022957
stroma score_XCELL	0.186545	0.000172011
B cell_EPIC	-0.163089	0.0010611
Cancer associated fibroblast_EPIC	0.150154	0.00259707
T cell CD4+_EPIC	-0.176089	0.000403444
Endothelial cell_EPIC	0.131343	0.00849365
